# Supplementary material for: Bovine Lactoferrin Modulates Mononuclear Cell Activity in Human Palatine Tonsils
Source: Int J Mol Sci. 2026 Mar 6;27(5):2442. doi: 10.3390/ijms27052442 (PMC12985629; doi:10.3390/ijms27052442)
Supplement: Supplementary file 1 [file ijms-27-02442-s001.zip]

Archive with 1 entries (1 files):
- ijms-4150196-supplementary.pdf
